# Supplementary material for: Past climate changes, population dynamics and the origin of Bison in Europe
Source: BMC Biol. 2016 Oct 21;14:93. doi: 10.1186/s12915-016-0317-7 (PMC5075162; doi:10.1186/s12915-016-0317-7)
Supplement: Additional file 1: Table S1. — Description of all samples analyzed. Table S2. Population diversity parameters based on the HVR sequences. Table S3. GenBank accession numbers of the sequences used in the Bayesian analysis of the HVR phylogeny of Fig. 2. Table S4. Depth of coverage and number of covered positions of the captured mitogenomes. Table S5. GenBank accession numbers of the sequences used in the Bayesian analysis of the mitogenome phylogeny of Fig. 3. Table S6. PCR primers used for amplification of the mitochondrial HVR DNA of Bison sp. Table S7. Primer sequences for amplification of the mitochondrial genome of Bos taurus to synthesize capture baits. (XLSX 177 kb) [file 12915_2016_317_MOESM1_ESM.xlsx]

## Sheet: TableS1
Table S1: Description of all samples analyzed.
IJM code	Archeological code/collection code	Genetic target	Haplogroup	Species acc. to morphology	Age of sample (Cal)	Archeological site	Region	Skeletal element	Morphological determination	Collection of origin
Siberia
Yaku103	103	HVR	no result	B. priscus	~27000 BP*	Yakutia, Lower Kolyma, Gornaya Filippova river)	Russia, East Siberia	Skull fragment	Gennady Boeskorov/Sergey Davydov	Diamond and Precious Metal Geology Institute of the Siberian Branch of the RAS
Yaku112	112	HVR	no result	B. priscus	29600-26000 BP*§	Yakutia, Middle Kolyma river, near Srednekolmsk)	Russia, East Siberia	fragment mandible	Gennady Boeskorov/Sergey Davydov	Diamond and Precious Metal Geology Institute of the Siberian Branch of the RAS
Yaku115	115	HVR + wmg	Bp	B. priscus	29600-26000 BP*§	Yakutia, Lower Kolyma, vicinity of Chersky village, 1st ruchey (stream)	Russia, East Siberia	Skull fragment	Gennady Boeskorov/Sergey Davydov	Diamond and Precious Metal Geology Institute of the Siberian Branch of the RAS
Yaku117	117	HVR	no result	B. priscus	44100-29600 BP*§	Yakutia, Lower Kolyma, vicinity of Chersky village, 1st ruchey (stream)	Russia, East Siberia	Horn sheat	Gennady Boeskorov/Sergey Davydov	Diamond and Precious Metal Geology Institute of the Siberian Branch of the RAS
Yaku114	114	HVR	Bp	B. priscus	27300-26000 BP*§	Yakutia	Russia, East Siberia	fragment mandible	Gennady Boeskorov/Sergey Davydov	Diamond and Precious Metal Geology Institute of the Siberian Branch of the RAS
Yaku118	118	HVR + wmg	Bp	B. priscus	27300-26000 BP*§	Yakutia	Russia, East Siberia	Skull fragment	Gennady Boeskorov/Sergey Davydov	Diamond and Precious Metal Geology Institute of the Siberian Branch of the RAS
Yaku124	124	HVR + wmg	Bp	B. priscus	~44000-29600 BP*§	Yakutia	Russia, East Siberia	horn sheat	Gennady Boeskorov/Sergey Davydov	Diamond and Precious Metal Geology Institute of the Siberian Branch of the RAS
Caucasus and Eastern Europe
Mez126	1N-126	HVR	Bb1	B. priscus	~47000-43000 BP*	Mezmaiskaya Cave; 1988; layer 21; sq. P-23	North Caucasus	humerus?	Gennady Baryshnikov	Zoological Museum of the Zoological Institute RAS, St. Petersburg, Russia
Mez127	2N-127	HVR + wmg	Bb1	B. priscus	~46500-44600 BP	Mezmaiskaya Cave; 1988; layer 2b; sq.O-21	North Caucasus	scapula	Gennady Baryshnikov	Zoological Museum of the Zoological Institute RAS, St. Petersburg, Russia
Mez128	3N-128	HVR + wmg	Bb1	B. priscus	~47000-44000 BP*	Mezmaiskaya Cave; 1988; layer 2b; sq. H-22	North Caucasus	skull	Gennady Baryshnikov	Zoological Museum of the Zoological Institute RAS, St. Petersburg, Russia
Mez129	4N-129	HVR	Bb1	B. priscus	~47900-45500 BP	Mezmaiskaya Cave; 1989; layer 2b; sq.0-24	North Caucasus	long bone	Gennady Baryshnikov	Zoological Museum of the Zoological Institute RAS, St. Petersburg, Russia
Mez130	5N-130	HVR + wmg	Bb2	B. priscus	~51000-47700 BP	Mezmaiskaya Cave; 1989; layer 2b; horizon 4	North Caucasus	scapula	Gennady Baryshnikov	Zoological Museum of the Zoological Institute RAS, St. Petersburg, Russia
Mez131	6N-131	HVR	Bb1	B. priscus	~47000-44000 BP*	Mezmaiskaya Cave; layer 2b; sq. O-22	North Caucasus	rib	Gennady Baryshnikov	Zoological Museum of the Zoological Institute RAS, St. Petersburg, Russia
Kud132	1S-132	HVR	no result	Bison cf	~38500-22100 BP*	Kudaro 3 cave; 1978; layer 4d; sq. D-9	South Caucasus	mandible bone	Gennady Baryshnikov	Zoological Museum of the Zoological Institute RAS, St. Petersburg, Russia
Kud133	2S-133	HVR + wmg	Bb2	Bison cf	22500-22100 BP	Kudaro 3 Cave; 1977; layer 2; sq. P-9	South Caucasus	mandible	Gennady Baryshnikov	Zoological Museum of the Zoological Institute RAS, St. Petersburg, Russia
Kud134	3S-134	HVR	no result	Bison cf	1909	Kudaro 3 Cave; layer 3; horizon 2; sq. P3/E3	South Caucasus	mandible	Gennady Baryshnikov	Zoological Museum of the Zoological Institute RAS, St. Petersburg, Russia
Kud135	4S-135	HVR	no result	Bison cf	1911	Kudaro 3 Cave; 1974; layer 3; horizon 1,sq. D-6	South Caucasus	tibia	Gennady Baryshnikov	Zoological Museum of the Zoological Institute RAS, St. Petersburg, Russia
Kud136	4S-136	HVR + wmg	Bb2	Bison cf	38500-37000 BP	Kudaro 1 Cave; 1984; layer 3ab-2	South Caucasus	metacarpal	Gennady Baryshnikov	Zoological Museum of the Zoological Institute RAS, St. Petersburg, Russia
Kud137	6S-137	HVR	no result	Bison cf	1949	Kudaro 1 Cave; 1959, layer 3b	South Caucasus	phalanx	Gennady Baryshnikov	Zoological Museum of the Zoological Institute RAS, St. Petersburg, Russia
AMB2		HVR	no result	B. priscus		Amvrosievka	Ukraine	tibia G	Marie-Anne Julien
AMB99		HVR	no result	B. priscus		Amvrosievka	Ukraine	tibia G	Marie-Anne Julien
BBC6	6	HVR	Bb2	B.b.caucasicus	1909	Caucasus	Poln. Kaukaz	bone fragment		Zoological Museum of Moscow Lomonosow University, Moscow, Russia
BBC20	20	HVR	Bb2	B.b.caucasicus	1911	Caucasus	Kubanskaja Oblast	bone fragment		Zoological Museum of Moscow Lomonosow University, Moscow, Russia
BBC24	24	HVR	Bb2	B.b.caucasicus	1895	Caucasus	Kubanskaja Oblast	bone fragment and scrapings		Zoological Museum of Moscow Lomonosow University, Moscow, Russia
BBC26	26	HVR	no result	B.b.caucasicus	1949	Caucasus	Siewiernaja Osetia	scrapings		Zoological Museum of Moscow Lomonosow University, Moscow, Russia
BBC27	27	HVR	Bb2	B.b.caucasicus		Caucasus	Siewiernaja Osetia	scrapings		Zoological Museum of Moscow Lomonosow University, Moscow, Russia
BBC30	30	HVR	no result	B.b.caucasicus		Caucasus	Siewiernaja Osetia	scrapings		Zoological Museum of Moscow Lomonosow University, Moscow, Russia
Wis31	31/S-36539	HVR	Bb2	B. bonasus	1917	Białowieża	Poland	dried muscle		Zoological Museum of Moscow Lomonosow University, Moscow, Russia
Wis44	44/S-36540	HVR	Bb2	B. bonasus	1917	Białowieża	Poland	dried muscle		Zoological Museum of Moscow Lomonosow University, Moscow, Russia
Wis50	50/S-36800	HVR	Bb2	B. bonasus	1917	Białowieża	Poland	dried muscle		Zoological Museum of Moscow Lomonosow University, Moscow, Russia
Wis48	48/S-36802	HVR	Bb2	B. bonasus	1917	Białowieża	Poland	dried muscle		Zoological Museum of Moscow Lomonosow University, Moscow, Russia
Wis46	46/S-36804	HVR	Bb2	B. bonasus	1917	Białowieża	Poland	dried muscle		Zoological Museum of Moscow Lomonosow University, Moscow, Russia
Wis47	47/S-36803	HVR	Bb2	B. bonasus	1917	Białowieża	Poland	dried muscle		Zoological Museum of Moscow Lomonosow University, Moscow, Russia
Wis45	45/S-36805	HVR	Bb2	B. bonasus	1913	Białowieża	Poland	dried muscle		Zoological Museum of Moscow Lomonosow University, Moscow, Russia
Wis32	32/S-36807	HVR	Bb2	B. bonasus	1917	Białowieża	Poland	dried muscle		Zoological Museum of Moscow Lomonosow University, Moscow, Russia
Wis59	59/S-36809	HVR	Bb2	B. bonasus	1917	Białowieża	Poland	dried muscle		Zoological Museum of Moscow Lomonosow University, Moscow, Russia
Wis33	33/S-36810	HVR	Bb2	B. bonasus	1917	Białowieża	Poland	dried muscle		Zoological Museum of Moscow Lomonosow University, Moscow, Russia
Wis34	34/S-36811	HVR	Bb2	B. bonasus	1917	Białowieża	Poland	dried muscle		Zoological Museum of Moscow Lomonosow University, Moscow, Russia
Wis38	38/S-36813	HVR	Bb2	B. bonasus	1917	Białowieża	Poland	dried muscle		Zoological Museum of Moscow Lomonosow University, Moscow, Russia
Wis35	35/S-36814	HVR	Bb2	B. bonasus	1917	Białowieża	Poland	dried muscle		Zoological Museum of Moscow Lomonosow University, Moscow, Russia
Wis37	37/S-36815	HVR	Bb2	B. bonasus	1917	Białowieża	Poland	dried muscle		Zoological Museum of Moscow Lomonosow University, Moscow, Russia
Wis57	57/S-36816	HVR	Bb2	B. bonasus	1917	Białowieża	Poland	dried muscle		Zoological Museum of Moscow Lomonosow University, Moscow, Russia
Wis55	55/S-36821	HVR	Bb2	B. bonasus	1917	Białowieża	Poland	dried muscle		Zoological Museum of Moscow Lomonosow University, Moscow, Russia
Wis54	54/S-38913	HVR	Bb2	B. bonasus	1917	Białowieża	Poland	dried muscle		Zoological Museum of Moscow Lomonosow University, Moscow, Russia
Wis52	52/S-38915	HVR	Bb2	B. bonasus	1917	Białowieża	Poland	dried muscle		Zoological Museum of Moscow Lomonosow University, Moscow, Russia
Wis36	36/S-38916	HVR	Bb2	B. bonasus	1917	Białowieża	Poland	dried muscle		Zoological Museum of Moscow Lomonosow University, Moscow, Russia
Western Europe
Coud10468	#10468, c.9	HVR	no result	Bison cf.	ca. 150000	Coudoulous II	France (Lot)	petrosal	Jean-Philip Brugal	Aix-Marseille University, UMR 7269 LAMPEA, Maison Méditerranéenne des Sciences de l'Homme, Aix-en-Provence, France
Coud22195	#22195, c.9	HVR	no result	Bison cf.	ca. 150000	Coudoulous II	France (Lot)	petrosal	Jean-Philip Brugal	Aix-Marseille University, UMR 7269 LAMPEA, Maison Méditerranéenne des Sciences de l'Homme, Aix-en-Provence, France
Coud770	#770, c.9	HVR	no result	Bison cf.	ca. 150000	Coudoulous II	France (Lot)	petrosal	Jean-Philip Brugal	Aix-Marseille University, UMR 7269 LAMPEA, Maison Méditerranéenne des Sciences de l'Homme, Aix-en-Provence, France
Coud21675	#21675, c.9	HVR	no result	Bison cf.	ca. 150000	Coudoulous II	France (Lot)	petrosal	Jean-Philip Brugal	Aix-Marseille University, UMR 7269 LAMPEA, Maison Méditerranéenne des Sciences de l'Homme, Aix-en-Provence, France
Coud10837	#10837, c.9	HVR	no result	Bison cf.	ca. 150000	Coudoulous II	France (Lot)	petrosal	Jean-Philip Brugal	Aix-Marseille University, UMR 7269 LAMPEA, Maison Méditerranéenne des Sciences de l'Homme, Aix-en-Provence, France
Coud10579	#10579, c.9	HVR	no result	Bison cf.	ca. 150000	Coudoulous II	France (Lot)	petrosal	Jean-Philip Brugal	Aix-Marseille University, UMR 7269 LAMPEA, Maison Méditerranéenne des Sciences de l'Homme, Aix-en-Provence, France
M1/G	M1/G	HVR	no result	Bison cf.	ca. 80.000 BP	Abri du Maras	Southern France	tooth	Camille Daujeard	Institut de Paléontologie humaine, Paris, France
P4	P4	HVR	no result	Bison cf.	ca. 80.000 BP	Abri du Maras	Southern France	tooth	Camille Daujeard	Institut de Paléontologie humaine, Paris, France
M/1-2D	M/1-2D	HVR	no result	Bison cf.	ca. 80.000 BP	Abri du Maras	Southern France	tooth	Camille Daujeard	Institut de Paléontologie humaine, Paris, France
LP1874	Plu.G Rem #1874	HVR	Bb1	Bison cf.	40-45000 BP§	Les Plumettes	Southern France (Vienne)	petrosal	Stéphane Madelaine	Musée national de Préhistoire, Les Eyzies de Tayac-Sireuil, France
Arq63	#63	HVR	Bb1	Bovid Bison	ca. 46700-34300 BP§	Aven d'Arquet	Southern France (Gard)	big cuneiform	Jean-Philip Brugal	Musée de Préhistoire d’Orgnac-l’Aven
Arq167	#167	HVR	no result	Bovid Bison	ca. 46700-34300 BP§	Aven d'Arquet	Southern France (Gard)	petrosal	Jean-Philip Brugal	Musée de Préhistoire d’Orgnac-l’Aven
Arq18	#18	HVR + wmg	Bb1	Bovid Bison	ca. 46700-34300 BP§	Aven d'Arquet	Southern France (Gard)	petrosal	Jean-Philip Brugal	Musée de Préhistoire d’Orgnac-l’Aven
Arq90603	#90603	HVR	no result	Bovid Bison	ca. 46700-34300 BP§	Aven d'Arquet	Southern France (Gard)	petrosal	Jean-Philip Brugal	Musée de Préhistoire d’Orgnac-l’Aven
Arq38838	#38838	HVR	no result	Bovid Bison	ca. 46700-34300 BP§	Aven d'Arquet	Southern France (Gard)	petrosal	Jean-Philip Brugal	Musée de Préhistoire d’Orgnac-l’Aven
Arq4445	#4445	HVR + wmg	Bb1	Bovid Bison	ca. 46700-34300 BP§	Aven d'Arquet	Southern France (Gard)	petrosal	Jean-Philip Brugal	Musée de Préhistoire d’Orgnac-l’Aven
Arq4455	#4455	HVR	no result	Bovid Bison	ca. 46700-34300 BP§	Aven d'Arquet	Southern France (Gard)	petrosal	Jean-Philip Brugal	Musée de Préhistoire d’Orgnac-l’Aven
Arq78531	#78531	HVR + wmg	Bb1	Bovid Bison	ca. 46700-34300 BP§	Aven d'Arquet	Southern France (Gard)	petrosal	Jean-Philip Brugal	Musée de Préhistoire d’Orgnac-l’Aven
Arq86643	#86643	HVR	no result	Bovid Bison	ca. 46700-34300 BP§	Aven d'Arquet	Southern France (Gard)	petrosal	Jean-Philip Brugal	Musée de Préhistoire d’Orgnac-l’Aven
Arq64324	#64324	HVR	Bb1	Bovid Bison	ca. 46700-34300 BP§	Aven d'Arquet	Southern France (Gard)	petrosal	Jean-Philip Brugal	Musée de Préhistoire d’Orgnac-l’Aven
Arq101075	A51 #101075	HVR	Bb1	Bos?	ca. 46700-34300 BP§	Aven d'Arquet	Southern France (Gard)	petrosal	Jean-Philip Brugal	Musée de Préhistoire d’Orgnac-l’Aven
LB85	LB92-85 Puits	HVR	no result	B. priscus	ca. 33000 BP*	La Berbie	Southern France (Castels, Dordogne)	right metatarsal (proximal fragment)	Stéphane Madelaine	Musée national de Préhistoire, Les Eyzies de Tayac-Sireuil, France
LB612	LB93-612 Diacl. D	HVR	Bp	B. priscus	39100-36300 BP*§	La Berbie	Southern France (Castels, Dordogne)	right metatarsal (proximal fragment)	Stéphane Madelaine	Musée national de Préhistoire, Les Eyzies de Tayac-Sireuil, France
LBN6a	LB00-N6a	HVR + wmg	Bp	B. priscus	39100-36300 BP§	La Berbie	Southern France (Castels, Dordogne)	left metatarsal (proximal fragment)	Stéphane Madelaine	Musée national de Préhistoire, Les Eyzies de Tayac-Sireuil, France
GRAL1924	GRAL10-O49d64-1924	HVR	no result	B. priscus	33800-32900 BP*§	Igue du Gral	France (Sauliac-sur-Célé, Lot)	scaphoïde	Jean Christophe Castel	Natural History Museum Geneva, Department of Archeozoology, Geneva, Switzerland
GRAL1622	GRAL07-P47d62-1622	HVR	no result	B. priscus	33600-31500 BP*§	Igue du Gral	France (Sauliac-sur-Célé, Lot)	phalanx 1	Jean Christophe Castel	Natural History Museum Geneva, Department of Archeozoology, Geneva, Switzerland
GRAL734	GRAL10-R46d23-734	HVR	no result	B. priscus	31200-30600 BP*§	Igue du Gral	France (Sauliac-sur-Célé, Lot)	rib	Jean Christophe Castel	Natural History Museum Geneva, Department of Archeozoology, Geneva, Switzerland
GRAL1835	GRAL09-P46d65-1835	HVR	Bp	B. priscus	23600-22900 BP	Igue du Gral	France (Sauliac-sur-Célé, Lot)	phalanx 1	Jean Christophe Castel	Natural History Museum Geneva, Department of Archeozoology, Geneva, Switzerland
GRAL402	R47-dec018-402	HVR	no result	B. priscus	23900-15800 BP*§	Igue du Gral	France (Sauliac-sur-Célé, Lot)	tibia	Jean Christophe Castel	Natural History Museum Geneva, Department of Archeozoology, Geneva, Switzerland
GRAL25	P45-dec004-25	HVR	Bp	B. priscus	22400-18700 BP§	Igue du Gral	France (Sauliac-sur-Célé, Lot)	tibia	Jean Christophe Castel	Natural History Museum Geneva, Department of Archeozoology, Geneva, Switzerland
GRAL232	Q47-dec013-232	HVR + wmg	Bp	B. priscus	20200-14700 BP*§	Igue du Gral	France (Sauliac-sur-Célé, Lot)	tibia	Jean Christophe Castel	Natural History Museum Geneva, Department of Archeozoology, Geneva, Switzerland
GRAL238	P48-dec013-238	HVR	Bp	B. priscus	20200-14700 BP*§	Igue du Gral	France (Sauliac-sur-Célé, Lot)	tibia	Jean Christophe Castel	Natural History Museum Geneva, Department of Archeozoology, Geneva, Switzerland
GRAL234	Q47-dec013-234	HVR	Bp	B. priscus	20200-14700 BP*§	Igue du Gral	France (Sauliac-sur-Célé, Lot)	tibia	Jean Christophe Castel	Natural History Museum Geneva, Department of Archeozoology, Geneva, Switzerland
GRAL389	Q47-dec019-389	HVR	no result	B. priscus	20200-14700 BP*§	Igue du Gral	France (Sauliac-sur-Célé, Lot)	tibia	Jean Christophe Castel	Natural History Museum Geneva, Department of Archeozoology, Geneva, Switzerland
GRAL435	Q47-dec021-435	HVR	no result	B. priscus	20200-14700 BP*§	Igue du Gral	France (Sauliac-sur-Célé, Lot)	tibia	Jean Christophe Castel	Natural History Museum Geneva, Department of Archeozoology, Geneva, Switzerland
GRAL125	P47-dec006-125	HVR + wmg	Bb2	B. priscus	12400-11800 BP	Igue du Gral	France (Sauliac-sur-Célé, Lot)	tibia	Jean Christophe Castel	Natural History Museum Geneva, Department of Archeozoology, Geneva, Switzerland
GRAL76	GRAL01-P47d4-76	HVR + wmg	Bb2	B. priscus	12100-11700 BP	Igue du Gral	France (Sauliac-sur-Célé, Lot)	radius	Jean Christophe Castel	Natural History Museum Geneva, Department of Archeozoology, Geneva, Switzerland
Mig		HVR	no result	Bison cf.	Upper Pleistocene	Miguet	France	phalanx II		Musée d'Histoire Naturelle de Toulouse
Cay1		HVR	no result	Bison cf.	Upper Pleistocene	Caylus	France	right capitato trapozoidus		Musée d'Histoire Naturelle de Toulouse
KSL		HVR + wmg	Bb2	Bos/Bison	14300-13800 BP	Kesslerloch	Switzerland	metacarpal	Hans Peter Uerpmann	Institut für Ur- und Frühgeschichte und Archäologie des Mittelalters, Abteilung Ältere Urgeschichte und Quartärökologie, Zentrum für Naturwissenschaftliche Archäologie, Tübingen, Germany
CHL8		HVR	Bb2	B. taurus	5200 BP	Chalain 19	France, Jura	tibia	Rose-Marie Arbogast	Musée d’Archéologie du Jura, Centre de Conservation et d’Etude René Rémond, Lons-le-Saunier, France
CHL16		HVR	Bb2	B. primigenius	5200 BP	Chalain 19	France, Jura	femur (head on coxal side)	Rose-Marie Arbogast	Musée d’Archéologie du Jura, Centre de Conservation et d’Etude René Rémond, Lons-le-Saunier, France
Ost394 (B)	5006-OFA-3325-394	HVR	Bb2	B. primigenius	7th - 8th century CE	Ostheim Birgelsgaerten	France, Alsace	coxal	Olivier Putelat
Ost487 (D)	5006-OFA-3325.1 US2-0487/4857-OFA-3325-2	HVR	Bb2	Bison	7th - 8th century CE	Ostheim Birgelsgaerten	France, Alsace	coxal	Olivier Putelat
Ost486 (C )	5006-OFA-3325.1-US2-0486	HVR	Bb2	Bos/Bison	7th - 8th century CE	Ostheim Birgelsgaerten	France, Alsace	phalanx	Olivier Putelat
IJM code = code of the lab "Institut Jacques Monod"					*Dates calibrated with OxCal using the IntCal 13 calibration
		HVR = mitochondrial hypervariable region			§dating performed on different bones from the same stratigraphic level
		wmg = whole mitochondrial genome

## Sheet: TableS2
Table S2: Population diversity parameters based on the HVR sequences.
Intrapopulation Diversity calculated using Arlequin and DNAsp
Population	Nind	Nhap	Haplotype diversity, H	Nucleotide diversity, Pi	Theta(k)	Theta(S)	Theta(Pi)	Theta (per site)
Upper Pleistocene Siberia (Bp)	4	4	1.00 ± 0.18	0.046 ± 0.031	*	15.82± 8.85	16.83 ± 9.55	0.044
Upper Pleistocene Europe (Bp)	4	4	1.00 ± 0.18	0.014 ± 0.010	*	4.91 ± 2.97	5.17 ± 3.77	0.014
Upper Pleistocene Caucasus (Bb1-Bb2)	7	7	1.00 ± 0.08	0.078 ± 0.045	*	23.67 ± 10.92	28.95 ± 16.57	0.068
Holocene Europe (ancient, Bb2)	5	3	0.80 ± 0.16	0.010 ± 0.007	2.22	4.32 ± 2.48	3.80 ± 2.68	0.012
Modern Europe (Pre-WWI, Bb2)	19	3	0.51 ± 0.12	0.001 ± 0.001	0.73	0.57 ± 0.43	0.56 ± 0.53	0.0016
Modern Caucasus (Pre-WWI, Bb2)	4	2	0.67 ± 0.20	0.002 ± 0.002	0.88	0.54 ± 0.54	0.67 ± 0.75	0.0015
Pairwise Nucleotide divergence with Jukes and Cantor calculated with DNAsp
	Upper Pleistocene Siberia	Upper Pleistocene Europe	Upper Pleistocene Caucasus	Holocene Europe (ancient)	Modern Europe	Modern Caucasus
Upper Pleistocene Siberia	*
Upper Pleistocene Europe	0.03712	*
Upper Pleistocene Caucasus	0.21127	0.19816	*
Holocene Europe (ancient)	0.19524	0.18988	0.07614	*
Modern Europe	0.18548	0.17621	0.07498	0.01797	*
Modern Caucasus	0.18306	0.17443	0.07506	0.02128	0.00367	*
Calculations relied only on the samples that yielded the four PCR fragments

## Sheet: TableS3
Table S3: Genbank accession numbers of the sequences used in the Bayesian analysis of the HVR phylogeny of Fig. 2
Bison bison	Bison bonasus	Bison priscus
AY748476	HM045017	AY748474
AY748477	HQ223450	AY748479
AY748478	HQ437665	AY748480
AY748495	JN632602	AY748481
AY748509	U34294	AY748482
AY748518		AY748483
AY748519		AY748486
AY748521		AY748487
AY748530		AY748488
AY748617		AY748489
AY748620		AY748490
AY748630		AY748491
AY748669		AY748492
AY748671		AY748493
AY748672		AY748496
AY748673		AY748497
AY748674		AY748500
AY748675		AY748501
AY748676		AY748502
AY748677		AY748503
AY748678		AY748505
AY748680		AY748506
AY748681		AY748507
AY748682		AY748508
AY748685		AY748510
AY748689		AY748511
AY748690		AY748512
AY748693		AY748515
AY748699		AY748516
AY748700		AY748517
AY748701		AY748520
AY748702		AY748522
AY748739		AY748523
AY748747		AY748524
AY748748		AY748525
BBU12947		AY748526
EU177871		AY748527
GU946976		AY748528
GU946977		AY748531
GU946978		AY748532
GU946979		AY748533
GU946980		AY748534
GU946981		AY748535
GU946982		AY748536
GU946983		AY748538
GU946984		AY748539
GU946985		AY748540
GU946986		AY748541
GU946987		AY748542
GU946988		AY748543
GU946989		AY748545
GU946990		AY748546
GU946991		AY748547
GU946992		AY748548
GU946993		AY748549
GU946994		AY748550
GU946995		AY748551
GU946996		AY748553
GU946997		AY748554
GU946998		AY748556
GU946999		AY748557
GU947000		AY748558
GU947001		AY748559
GU947002		AY748562
GU947003		AY748563
GU947004		AY748565
GU947005		AY748566
GU947006		AY748568
JN632601		AY748569
		AY748570
		AY748571
		AY748572
		AY748573
		AY748574
		AY748576
		AY748577
		AY748578
		AY748579
		AY748581
		AY748582
		AY748583
		AY748584
		AY748585
		AY748586
		AY748587
		AY748588
		AY748589
		AY748591
		AY748598
		AY748600
		AY748601
		AY748602
		AY748603
		AY748604
		AY748605
		AY748607
		AY748608
		AY748609
		AY748610
		AY748611
		AY748613
		AY748616
		AY748619
		AY748621
		AY748622
		AY748626
		AY748627
		AY748628
		AY748642
		AY748643
		AY748644
		AY748645
		AY748646
		AY748647
		AY748648
		AY748649
		AY748650
		AY748651
		AY748652
		AY748653
		AY748654
		AY748655
		AY748657
		AY748658
		AY748659
		AY748662
		AY748665
		AY748667
		AY748668
		AY748686
		AY748688
		AY748692
		AY748694
		AY748696
		AY748698
		AY748705
		AY748707
		AY748708
		AY748710
		AY748711
		AY748717
		AY748718
		AY748719
		AY748720
		AY748722
		AY748723
		AY748724
		AY748725
		AY748728
		AY748730
		AY748743
		AY748749
		AY748751
		AY748754
		AY748759
		KM593920

## Sheet: TableS4
Table S4: Depth of coverage and number of covered positions of the captured mitogenomes
Sample	Number of covered bases	Total bases	% covered mitogenome	Coverage Depth
BP
GRAL232	16257	16319	0.996201	14.5x
LBN6a	16321	16321	1	81.5x
Yaku115	16319	16319	1	204x
Yaku118	16321	16321	1	146.3x
Yaku124	16167	16323	0.990443	63.8x
Bb1
Arq18	15590	16329	0.954743	23.8x
Arq4445	16314	16328	0.999143	62.3x
Arq78531	16263	16324	0.996263	39.3x
Mez127	16113	16325	0.987014	11.5x
Mez128	16327	16327	1	105.1x
Bb2
GRAL76	15896	16325	0.973721	17.18x
GRAL125	16230	16325	0.994181	27.2x
Kud133	16181	16326	0.991118	12.2x
Kud136	16325	16325	1	17.6x
KSL	16326	16326	1	23.9x
Mez130	16270	16325	0.996631	12.8x

## Sheet: TableS5
Table S5: Genbank accession numbers of the sequences used in the Bayesian analysis of the mitogenome phylogeny of Fig. 3
Bos p. taurus	P. grunniens	Bison bison	Bison bonasus	Bison priscus
AB074962	AY684273	EU177871	HM045017	KM593920
AB074963	EF494177	GU946976	HQ223450	KR350472
AB074964	EF494178	GU946977	JN632602
AB074965	EF494179	GU946978
AB074966	GQ464246	GU946979
AB074967	GQ464247	GU946980
AB074968	GQ464248	GU946981
AF492350	GQ464249	GU946982
AF492351	GQ464250	GU946983
AY126697	GQ464251	GU946984
AY526085	GQ464252	GU946985
AY676855	GQ464253	GU946986
AY676856	GQ464254	GU946987
AY676857	GQ464255	GU946988
AY676858	GQ464256	GU946989
AY676859	GQ464257	GU946990
AY676860	GQ464258	GU946991
AY676861	GQ464259	GU946992
AY676862	GQ464260	GU946993
AY676863	GQ464261	GU946994
AY676864	GQ464262	GU946995
AY676865	GQ464263	GU946996
AY676866	GQ464264	GU946997
AY676867	GQ464265	GU946998
AY676868	GQ464266	GU946999
AY676869	GQ464267	GU947000
AY676870	GQ464268	GU947001
AY676871	GQ464269	GU947002
AY676872	GQ464270	GU947003
AY676873	GQ464271	GU947004
DQ124371	GQ464272	GU947005
DQ124372	GQ464273	GU947006
DQ124373	GQ464274	JN632601
DQ124374	GQ464275
DQ124375	GQ464276
DQ124376	GQ464277
DQ124377	GQ464278
DQ124378	GQ464279
DQ124379	GQ464280
DQ124380	GQ464281
DQ124381	GQ464282
DQ124382	GQ464283
DQ124383	GQ464284
DQ124384	GQ464285
DQ124385	GQ464286
DQ124386	GQ464287
DQ124387	GQ464288
DQ124388	GQ464289
DQ124389	GQ464290
DQ124390	GQ464291
DQ124391	GQ464292
DQ124392	GQ464293
DQ124393	GQ464294
DQ124394	GQ464295
DQ124395	GQ464296
DQ124396	GQ464297
DQ124397	GQ464298
DQ124398	GQ464299
DQ124399	GQ464300
DQ124400	GQ464301
DQ124401	GQ464302
DQ124402	GQ464303
DQ124404	GQ464304
DQ124405	GQ464305
DQ124406	GQ464306
DQ124407	GQ464307
DQ124408	GQ464308
DQ124409	GQ464309
DQ124410	GQ464310
DQ124411	GQ464311
DQ124412	GQ464312
DQ124413	GQ464313
DQ124414	GQ464314
DQ124415	JQ437480
DQ124416	JQ692071
DQ124417	JQ846020
DQ124418	JQ846021
EU177815	JQ846022
EU177816	KJ463418
EU177817	KJ704989
EU177818	KM233416
EU177819	KM658599
EU177820
EU177821
EU177822
EU177823
EU177824
EU177825
EU177826
EU177827
EU177828
EU177829
EU177830
EU177831
EU177832
EU177833
EU177834
EU177835
EU177836
EU177837
EU177838
EU177839
EU177840
EU177841
EU177842
EU177843
EU177844
EU177845
EU177846
EU177847
EU177848
EU177849
EU177850
EU177851
EU177852
EU177853
EU177854
EU177855
EU177856
EU177857
EU177858
EU177859
EU177860
EU177861
EU177862
EU177863
EU177864
EU177865
EU177866
EU177867
EU177867
EU177868
EU177869
EU177870
FJ971080
FJ971081
FJ971082
FJ971083
FJ971084
FJ971085
FJ971086
FJ971087
FJ971088
FJ997262
GQ129207
GQ129208
GU256940
GU947007
GU947008
GU947009
GU947010
GU947011
GU947012
GU947013
GU947014
GU947015
GU947016
GU947017
GU947018
GU947019
GU947020
GU947021
GU985279
HM045018
HQ025805
HQ184030
HQ184031
HQ184032
HQ184033
HQ184034
HQ184035
HQ184036
HQ184037
HQ184038
HQ184039
HQ184040
HQ184041
HQ184042
HQ184043
HQ184044
HQ184045
JN817298
JN817299
JN817300
JN817301
JN817302
JN817303
JN817304
JN817305
JN817306
JN817307
JN817308
JN817309
JN817310
JN817311
JN817312
JN817313
JN817314
JN817315
JN817316
JN817317
JN817318
JN817319
JN817320
JN817321
JN817322
JN817323
JN817324
JN817325
JN817326
JN817327
JN817328
JN817329
JN817330
JN817331
JN817332
JN817333
JN817334
JN817335
JN817336
JN817337
JN817338
JN817339
JN817340
JN817341
JN817342
JN817343
JN817344
JN817345
JN817346
JN817347
JN817348
JN817349
JN817350
JN817351
JQ437479
KC153972
KC153974
KC153976
KC153977
KF163061
KF163062
KF163063
KF163064
KF163065
KF163066
KF163067
KF163068
KF163069
KF163070
KF163071
KF163072
KF163073
KF163074
KF163075
KF163076
KF163077
KF163078
KF163079
KF163080
KF163081
KF163082
KF163083
KF163084
KF163085
KF163086
KF163087
KF163088
KF163089
KF163090
KF163091
KF163092
KF163093
KF163094
KF926377
KJ709681
KJ709682
KJ709683
KJ709684
KJ709685
KJ709686
KJ789953
NC005971
V00654

## Sheet: TableS6
Table S6: PCR primers used for amplification of the mitochondrial HVR DNA of Bison sp.
Primer Name	Forward sequence 5’-3’	Reverse sequence 5’-3’	Length of PCR product (without primers)
BB3r4m	TGCCCCATGCATATAAGCAAG	TCACGCGGCATGGTAYTTAAG	110bp
Bon1	AAATATTACAAACACCACTAGCTAAC	GCATGGGGCATATAATTTAATGTACT	89bp
Bon2	TGAAGTTCTATTTAAACTATTCCCTG	GCTAGTGGTGTTTGTAATATTTGGT	95bp
Bon3	TGCCGCGTGAAACCAGCAA	GCCCTGAAGAAAGAACCAGAT	78bp

## Sheet: Table S7
Table S7: Primer sequences for amplification of the mitochondrial genome of Bos taurus to synthesize capture baits
Primer name	Nucleotide sequence	localization
T3_MBos100-1500F	GCAAATTAACCCTCACTAAAGGGTGACCCGGAGCATCTATTGT	20pb : 83..103 S
MBos100-1500R	CATCGTTCCCTTGCGGTACT	20pb : 1572..1552 AS
MBos100-1500F	TGACCCGGAGCATCTATTGT	20pb : 83..103
MBos100-1500R_T3	GCAAATTAACCCTCACTAAAGGGCATCGTTCCCTTGCGGTACT	20pb : 1572..1552 AS
T3_MBos1500-3000F	GCAAATTAACCCTCACTAAAGGGCCAAAGATACCCTCTCGACTAAA	24pb : 1467..1491 S
MBos1500-3000R	CTCTGCCACCTTAACT	16pb : 3025..3009 AS
MBos1500-3000F	CCAAAGATACCCTCTCGACTAAA	24pb : 1467..1491 S
MBos1500-3000R_T3	GCAAATTAACCCTCACTAAAGGGCTCTGCCACCTTAACT	16pb : 3025..3009 AS
T3_MBos3000_4500F	GCAAATTAACCCTCACTAAAGGGCACAAAACCCTGCCCTAGAAC	21pb : 2975..2996 S
MBos3000-4500R	GCCTCCAATTAGGATTGATAAAAC	23pb : 4742..4719 AS
MBos3000-4500F	CACAAAACCCTGCCCTAGAAC	21pb : 2975..2996 S
MBos3000-4500R_T3	GCAAATTAACCCTCACTAAAGGGCCTCCAATTAGGATTGATAAAAC	23pb : 4742..4719 AS
T3_MBos4500-6000F	GCAAATTAACCCTCACTAAAGGGCCAAATCTTCCCATCAATTAAC	22pb : 4696..4718 S
MBos4500-6000R	CCTGCCCCAGCTTCAACT	18pb : 6039..6021 AS
MBos4500-6000F	CCAAATCTTCCCATCAATTAAC	22pb : 4696..4718 S
MBos4500-6000R_T3	GCAAATTAACCCTCACTAAAGGGCCTGCCCCAGCTTCAACT	18pb : 6039..6021 AS
T3_MBos6000-7500F	GCAAATTAACCCTCACTAAAGGGTCCCTCCCTCATTCCTACTACTC	23pb : 6002..60025 S
MBos6000-7500R	GGCGGGCAGAATGGTTCAG	19pb : 7567..7548 AS
MBos6000-7500F	TCCCTCCCTCATTCCTACTACTC	23pb : 6002..60025 S
MBos6000-7500R_T3	GCAAATTAACCCTCACTAAAGGGCGGGCAGAATGGTTCAG	19pb : 7567..7548 AS
T3_MBos7500-9000F	GCAAATTAACCCTCACTAAAGGGATGACCACACGCTAATAATTGTCT	24pb : 7446..7470 S
MBos7500-9000R	GGTCAAGGGCTTGGGTTTACT	21pb : 9001..8980 AS
MBos7500-9000F	ATGACCACACGCTAATAATTGTCT	24pb : 7446..7470 S
MBos7500-9000R_T3	GCAAATTAACCCTCACTAAAGGGTCAAGGGCTTGGGTTTACT	21pb : 9001..8980 AS
T3_MBos9000-10500F	GCAAATTAACCCTCACTAAAGGGACAACACATAATGACACACCAAAC	26pb : 8961..8987 S
MBos9000-10500R	ATGAGGAGGAGGCTTGTAAAGCTA	24pb : 10632..10608 AS
MBos9000-10500F	ACAACACATAATGACACACCAAACT	27pb : 8961..8988 S
MBos9000-10500R_T3	GCAAATTAACCCTCACTAAAGGGAGAAGGCTGTGTGCTGTGGA	20pb : 10607..10587 AS
T3_MBos10500-12000F	GCAAATTAACCCTCACTAAAGGGCCTACTAGTCTTCGCAGCCTGT	22pb : 10403..10425 S
MBos10500-12000R	GGGTAGTTGGAAGGTTTGTAGGTGT	25pb : 12184..12159 AS
MBos10500-12000F	CCTACTAGTCTTCGCAGCCTGT	22pb : 10403..10425 S
MBos10500-12000R_T3	GCAAATTAACCCTCACTAAAGGGTTAGCAGTTCTTGCATACTTTTTC	24pb : 11979..11955 AS
T3_MBos12000-13500F	GCAAATTAACCCTCACTAAAGGGACCCCTACTACTCCTAACCCTAAA	24pb : 11856..11880 S
MBos12000-13500R	GGGTAGGGAATCGGGGTTGT	20pb : 13409..13389 AS
MBos12000-13500F	ACCCCTACTACTCCTAACCCTAAA	24pb : 11856..11880 S
MBos12000-13500R_T3	GCAAATTAACCCTCACTAAAGGGTAGGGAATCGGGGTTGT	20pb : 13409..13389 AS
T3_MBos13500-15000F	GCAAATTAACCCTCACTAAAGGGACGCCTGAGCCCTTCTAATAAC	22pb : 13324..13346 S
MBos13500-15000R	GGCTATTACTGTGAGCAGAAGGATTAC	27pb : 14864..14837 AS
MBos13500-15000F	ACGCCTGAGCCCTTCTAATAAC	22pb : 13324..13346 S
MBos13500-15000R_T3	GCAAATTAACCCTCACTAAAGGGCTATTACTGTGAGCAGAAGGATTAC	27pb : 14864..14837 AS
T3_MBos15000-100F	GCAAATTAACCCTCACTAAAGGGACGGAGCTTCAATGTTTTTTATCT	24pb : 14769..14793 S
MBos15000-100R	TTTATGTCCTGTGACCATTGACTGT	25pb : 178..153 AS
MBos15000-100F	ACGGAGCTTCAATGTTTTTTATCT	24pb : 14769..14793 S
MBos15000-100R_T3	GCAAATTAACCCTCACTAAAGGGTCCTGTGACCATTGACTGTAATGT	24pb : 173..149 AS
The T3 promoter sequence is indicated in red letters. S indicates the + strand, AS, the - strand
